# Supplementary material for: Performance and Mechanism of Co and Mn Loaded on Fe-Metal-Organic Framework Catalysts with Different Morphologies for Simultaneous Degradation of Acetone and NO by Photothermal Coupling
Source: Toxics. 2024 Jul 21;12(7):524. doi: 10.3390/toxics12070524 (PMC11281022; doi:10.3390/toxics12070524)
Supplement: Supplementary file 1 [file toxics-12-00524-s001.zip]

Archive with 1 entries (1 files):
- toxics-3089429-supplementary.pdf
